# Supplementary material for: Spine Metastases in Immunocompromised Mice after Intracardiac Injection of MDA-MB-231-SCP2 Breast Cancer Cells
Source: Cancers (Basel). 2022 Jan 22;14(3):556. doi: 10.3390/cancers14030556 (PMC8833437; doi:10.3390/cancers14030556)
Supplement: Supplementary file 1 [file cancers-14-00556-s001.zip]

Archive with 1 entries (1 files):
- cancers-1536683-supplementary.pdf
